# Supplementary material for: Isolation and characterization of bacteriophages for combating multidrug-resistant Listeria monocytogenes from dairy cattle farms in conjugation with silver nanoparticles
Source: BMC Microbiol. 2023 May 22;23:146. doi: 10.1186/s12866-023-02893-y (PMC10201749; doi:10.1186/s12866-023-02893-y)
Supplement: Supplementary file 2 — Additional file 2. [file 12866_2023_2893_MOESM2_ESM.xlsx]

## Sheet: Sheet1
	Time IN MINUTES
Mean log of PFU	0	5	10	15	20	25	30	35	40	45	50	55	60
1st time	7.9	7.91	8.19	8.7	8.72	8.83	8.94	8.84	9.08	8.91	8.89	8.98	9.12
2nd time	7.91	7.9	8.1	8.5	8.77	8.86	9.03	9.04	9	9.09	8.9	9.16	8.92
3rd time	8.07	8.07	8.31	8.6	8.91	9.02	8.84	8.94	8.92	8.99	9.05	8.93	9.02
Mean	7.96	7.96	8.2	8.6	8.8	8.90333	8.93667	8.94	9	8.99667	8.94667	9.02333	9.02
SD	0.0953939	0.0953939	0.105357	0.1	0.0984886	0.102144	0.0950438	0.1	0.08	0.090185	0.0896289	0.120968	0.1
time (min.)	Mean log of PFU
0	7.96
5	7.96
10	8.2
15	8.6
20	8.8
25	8.9
30	8.94
35	8.94
40	9
45	9
50	8.95
55	9.02
60	9.02

## Sheet: Sheet2
	PH
	2	3	4	5	6	7	8	9	10	11	12
After 2 h (PFU X105)
1st time	79	83	92	94	99	96	98	101	79	70	57
2nd time	73	84	95	99	99	102	100	100	83	76	63
3rd time	76	88	98	98	93	102	96	93	78	73	60
Mean	76	85	95	97	97	100	98	98	80	73	60
SD	3	2.64575	3	2.64575	3.4641	3.4641	2	4.3589	2.64575	3	3
After 4 h (PFU X105)
1st time	53	61	106	107	94	91	92	109	43	54	51
2nd time	56	49	93	93	93	103	94	91	58	36	34
3rd time	41	43	86	91	110	106	108	94	43	42	35
Mean	50	51	95	97	99	100	98	98	48	44	40
SD	7.93725	9.16515	10.1489	8.7178	9.53939	7.93725	8.7178	9.64365	8.66025	9.16515	9.53939
PH	PFU X105 (Mean)		survival rate %
	After 2 h	After 4 h	After 2 h	After 4 h
2	76	50	76	50
3	85	51	85	51
4	95	95	95	95
5	97	97	97	97
6	97	99	97	99
7	100	100	100	100
8	98	98	98	98
9	98	98	98	98
10	80	48	80	48
11	73	44	73	44
12	60	40	60	40
	initial PFU	100X105

## Sheet: Sheet3
	Temperature
PFU × 105	4	25	30	40	60
After 1h
1st time	102	90	92	18	2
2nd time	87	107	91	21	1
3rd time	111	100	105	33	6
Mean	100	99	96	24	3
SD	12.1244	8.544	7.81025	7.93725	2.64575
After 2h
1st time	97	94	94	17	0
2nd time	113	96	88	12	0
3rd time	90	104	100	16	0
Mean	100	98	94	15	0
SD	11.7898	5.2915	6	2.64575	0
After 3h
1st time	93	92	90	3	0
2nd time	107	108	91	3	0
3rd time	94	94	101	9	0
Mean	98	98	94	5	0
SD	7.81025	8.7178	6.08276	3.4641	0
After 4h
1st time	101	98	70	0	0
2nd time	97	98	72	0	0
3rd time	96	98	66	0	0
Mean	98	98	76	0	0
SD	2.64575	0	3.05505	0	0
Temperature	Survival rate (%)
	After 1 h	After 2 h	After 3 h	After 4 h
4	100	98	98	98
25	99	98	98	98
30	96	94	94	76
40	24	15	5	0
60	3	0	0	0
