# Supplementary material for: Isolation and characterization of bacteriophages for combating multidrug-resistant Listeria monocytogenes from dairy cattle farms in conjugation with silver nanoparticles
Source: BMC Microbiol. 2023 May 22;23:146. doi: 10.1186/s12866-023-02893-y (PMC10201749; doi:10.1186/s12866-023-02893-y)
Supplement: Supplementary file 3 — Additional file 3. [file 12866_2023_2893_MOESM3_ESM.xlsx]

## Sheet: Sheet1
Optical density (OD)		TIME (hour)
phage alone (MOI=10)	0	2	4	6	8	10	12	14	16	18	20	22	24
1st time	0.17	0.27	0.31	0.55	0.52	0.4	0.32	0.25	0.27	0.26	0.35	0.45	0.43
2nd time	0.15	0.21	0.33	0.48	0.52	0.39	0.26	0.33	0.29	0.32	0.45	0.43	0.51
3rd time	0.22	0.22	0.41	0.47	0.58	0.47	0.32	0.29	0.34	0.32	0.4	0.39	0.47
Mean	0.18	0.233333	0.35	0.5	0.54	0.42	0.3	0.29	0.3	0.3	0.4	0.423333	0.47
SD	0.0360555	0.0321455	0.052915	0.043589	0.034641	0.043589	0.034641	0.04	0.0360555	0.034641	0.05	0.0305505	0.04
phage alone (MOI=1)
1st time	0.12	0.3	0.46	0.5	0.52	0.53	0.5	0.45	0.4	0.43	0.47	0.52	0.67
2nd time	0.18	0.38	0.41	0.46	0.52	0.49	0.44	0.41	0.36	0.42	0.42	0.49	0.59
3rd time	0.15	0.34	0.51	0.54	0.58	0.57	0.46	0.48	0.44	0.5	0.52	0.55	0.63
Mean	0.15	0.34	0.46	0.5	0.54	0.53	0.466667	0.446667	0.4	0.45	0.47	0.52	0.63
SD	0.03	0.04	0.05	0.04	0.034641	0.04	0.0305505	0.0351188	0.04	0.043589	0.05	0.03	0.04
phage alone (MOI=0.1)
1st time	0.1	0.25	0.37	0.48	0.55	0.68	0.84	0.85	0.77	0.74	0.74	0.88	0.86
2nd time	0.18	0.33	0.39	0.49	0.6	0.74	0.85	0.95	0.84	0.78	0.69	0.85	0.86
3rd time	0.14	0.32	0.44	0.53	0.65	0.71	0.89	0.9	0.81	0.82	0.78	0.9	0.92
Mean	0.14	0.3	0.4	0.5	0.6	0.71	0.86	0.9	0.806667	0.78	0.736667	0.876667	0.88
SD	0.04	0.043589	0.0360555	0.0264575	0.05	0.03	0.0264575	0.05	0.0351188	0.04	0.0450925	0.0251661	0.034641
phage-AgNps
1st time	0.19	0.23	0.13	0.11	0.11	0.14	0.14	0.12	0.13	0.11	0.14	0.13	0.13
2nd time	0.19	0.23	0.12	0.12	0.11	0.14	0.14	0.12	0.13	0.11	0.11	0.13	0.13
3rd time	0.21	0.23	0.13	0.12	0.11	0.14	0.14	0.11	0.13	0.11	0.13	0.13	0.13
Mean	0.196667	0.23	0.126667	0.116667	0.11	0.14	0.14	0.116667	0.13	0.11	0.126667	0.13	0.13
SD	0.011547	0	0.0057735	0.0057735	0	0	0	0.0057735	0	0	0.0152753	0	0
AgNPs
1st time	0.07	0.3	0.35	0.49	0.76	0.68	0.75	0.78	0.88	0.98	0.9	0.9	1.15
2nd time	0.21	0.26	0.57	0.51	0.59	0.68	0.73	0.87	0.97	0.86	1.08	1.1	1.24
3rd time	0.15	0.49	0.43	0.68	0.56	0.88	0.89	1.02	1.09	1.1	1.02	1	1.36
Mean	0.143333	0.35	0.45	0.56	0.636667	0.746667	0.79	0.89	0.98	0.98	1	1	1.25
SD	0.0702377	0.122882	0.111355	0.104403	0.107858	0.11547	0.087178	0.121244	0.105357	0.12	0.0916515	0.1	0.105357
Control
1st time	0.1	0.24	0.37	0.52	0.66	0.76	0.9	0.96	1.13	1.14	1.17	1.11	1.12
2nd time	0.08	0.46	0.44	0.66	0.9	0.78	0.93	0.95	1.11	1.11	1.12	1.12	1.22
3rd time	0.27	0.35	0.54	0.59	0.78	0.92	1.05	1.09	1.29	1.26	1.28	1.25	1.32
Mean	0.15	0.35	0.45	0.59	0.78	0.82	0.96	1	1.17667	1.17	1.19	1.16	1.22
SD	0.104403	0.11	0.08544	0.07	0.12	0.087178	0.0793725	0.0781025	0.0986577	0.0793725	0.0818535	0.0781025	0.1
	Optical density (Mean)
time	phage alone (MOI=10)	phage-AgNps	AgNPs	Control
0.15	0.18	0.2	0.14	0.15
2	0.23	0.23	0.35	0.35
4	0.35	0.13	0.45	0.45
6	0.5	0.12	0.56	0.59
8	0.54	0.11	0.64	0.78
10	0.42	0.14	0.75	0.82
12	0.3	0.14	0.79	0.96
14	0.29	0.12	0.89	1
16	0.3	0.13	0.98	1.18
18	0.3	0.11	0.98	1.17
20	0.4	0.13	1	1.19
22	0.42	0.13	1	1.16
24	0.47	0.13	1.25	1.22
	Optical density (Mean)
time	phage alone (MOI=1)	phage-AgNps	AgNPs	Control
0	0.15	0.2	0.14	0.15
2	0.34	0.24	0.35	0.35
4	0.46	0.13	0.45	0.45
6	0.5	0.12	0.56	0.59
8	0.54	0.11	0.64	0.78
10	0.53	0.14	0.75	0.82
12	0.47	0.14	0.79	0.96
14	0.45	0.12	0.89	1
16	0.4	0.13	0.98	1.18
18	0.45	0.11	0.98	1.17
20	0.47	0.13	1	1.19
22	0.52	0.13	1	1.16
24	0.63	0.13	1.25	1.22
	Optical density (Mean)
time	phage alone (MOI=0.1)	phage-AgNps	AgNPs	Control
0	0.14	0.2	0.14	0.15
2	0.3	0.24	0.35	0.35
4	0.4	0.13	0.45	0.45
6	0.5	0.12	0.56	0.59
8	0.6	0.11	0.64	0.78
10	0.71	0.14	0.75	0.82
12	0.86	0.14	0.79	0.96
14	0.9	0.12	0.89	1
16	0.81	0.13	0.98	1.18
18	0.78	0.11	0.98	1.17
20	0.74	0.13	1	1.19
22	0.88	0.13	1	1.16
24	0.88	0.13	1.25	1.22
